# Supplementary material for: Time series analyses based on the joint lagged effect analysis of pollution and meteorological factors of hemorrhagic fever with renal syndrome and the construction of prediction model
Source: PLoS Negl Trop Dis. 2023 Jul 24;17(7):e0010806. doi: 10.1371/journal.pntd.0010806 (PMC10399869; doi:10.1371/journal.pntd.0010806)
Supplement: S1 Table — (XLS) [file pntd.0010806.s001.xls]

## Sheet: S1 Table
	Series	Variables	Total	Mean±SD	Min	P25	Median	P75	Max
	Daily HFRS case	Total cases	1880	0.34±0.72	0	0	0	0	7
		Male	1477	0.27±0.62	0	0	0	0	5
		Female	403	0.07±0.28	0	0	0	0	3
		Aged 1-20 years	94	0.02±0.13	0	0	0	0	2
		Aged 20-50 years	1350	0.25±0.60	0	0	0	0	5
		Aged 50- years	436	0.08±0.30	0	0	0	0	5
		Delay 0-4 days	1116	0.20±0.54	0	0	0	0	6
		Delay 5-9 days	588	0.11±0.36	0	0	0	0	4
		Delay 10- days	176	0.03±0.18	0	0	0	0	2
	Meteorological parameters	Airpressure	-	1010.32±9.59	980.8	1002.4	1010	1017.8	1038.6
		Sunlight	-	6.74±3.94	0	3.7	7.7	9.8	13.9
		Meantemperature	-	8.50±13.40	-24	-3.1	10.6	20.9	32.4
		Humidity	-	64.43±16.52	12	53	66	77	100
		Wind speed	-	2.28±1.02	0	1.5	2.1	2.875	9.2
		Rainfall	-	1.87±7.04	0	0	0	0	102.4
	Air pollution parameters	PM2.5	-	55.17±46.14	4	28	42	69	908
		PM10	-	94.48±61.32	9	55	80	117	912
		SO2	-	44.15±48.32	4	15	26	49	335
		NO2	-	41.94±16.45	10	30	39	51.5	126
		CO	-	0.98±0.45	0.3	0.7	0.9	1.2	3.2
		O3	-	97.41±49.81	10	57	89	129	327
