# Supplementary material for: Time series analyses based on the joint lagged effect analysis of pollution and meteorological factors of hemorrhagic fever with renal syndrome and the construction of prediction model
Source: PLoS Negl Trop Dis. 2023 Jul 24;17(7):e0010806. doi: 10.1371/journal.pntd.0010806 (PMC10399869; doi:10.1371/journal.pntd.0010806)
Supplement: S2 Table — (XLS) [file pntd.0010806.s002.xls]

## Sheet: S2 Table
	Time		Actual incidence	Holt-Winters	SARIMA		Holt-Winters	SARIMA		Holt-Winters	SARIMA
				Forecasted incidence			Standard Error			95%CI
	Month	January 2019	0.013	0.005	-0.013		0.007	0.027		(-0.148,0.159)	(-0.158,0.131)
		February 2019	0.013	0.035	-0.001		-0.022	0.014		(-0.124,0.193)	(-0.161,0.158)
		March 2019	0.013	0.089	0.092		-0.076	-0.079		(-0.075,0.253)	(-0.073,0.257)
		April 2019	0.027	0.038	0.015		-0.011	0.012		(-0.131,0.208)	(-0.154,0.184)
		May 2019	0.013	0.054	0.022		-0.041	-0.009		(-0.121,0.229)	(-0.150,0.195)
		June 2019	0.04	0.027	0.023		0.013	0.016		(-0.155,0.208)	(-0.152,0.200)
		July 2019	0.026	0.009	0.003		0.018	0.023		(-0.179,0.197)	(-0.175,0.182)
		August 2019	0.013	-0.0008	0.004		0.014	0.009		(-0.196,0.194)	(-0.178,0.185)
		September 2019	0.013	-0.01	0.008		0.023	0.005		(-0.213,0.192)	(-0.176,0.193)
		October 2019	0.013	0.02	0.041		-0.007	0.028		(-0.190,0.229)	(-0.146,0.229)
		November 2019	0.013	0.033	0.044		-0.02	-0.031		(-0.184,0.251)	(-0.146,0.234)
		December 2019	0.053	0.005	-0.011		0.047	0.063		(-0.220,0.231)	(-0.203,0.182)
	Season	Spring 2019	0.053	0.196	0.205		-0.143	-0.152		(-0.193,0.586)	(-0.169,0.580)
		Summer 2019	0.053	0.051	0.081		0.001	-0.028		(-0.364,0.467)	(-0.313,0.475)
		Autumn 2019	0.027	0.058	0.042		-0.031	-0.015		(-0.397,0.513)	(-0.356,0.440)
		Winter 2019	0.067	0.017	0.017		0.049	0.05		(-0.490,0.525)	(-0.458,0.492)
