# Supplementary material for: Time series analyses based on the joint lagged effect analysis of pollution and meteorological factors of hemorrhagic fever with renal syndrome and the construction of prediction model
Source: PLoS Negl Trop Dis. 2023 Jul 24;17(7):e0010806. doi: 10.1371/journal.pntd.0010806 (PMC10399869; doi:10.1371/journal.pntd.0010806)
Supplement: S3 Table — (XLS) [file pntd.0010806.s003.xls]

## Sheet: S3 Table
		HFRS cases	Humidity	Wind speed	SO2
	HFRS cases	1.00
	Humidity	-0.10**	1.00
	Wind speed	0.07*	-0.4**	1.00
	SO2	0.09**	-0.2**	-0.11**	1.00
